# Supplementary material for: Niemann–Pick Type C2 Proteins in Aedes aegypti: Molecular Modelling and Prediction of Their Structure–Function Relationships
Source: Int J Mol Sci. 2024 Jan 30;25(3):1684. doi: 10.3390/ijms25031684 (PMC10855982; doi:10.3390/ijms25031684)
Supplement: Supplementary file 1 [file ijms-25-01684-s001.zip]

Archive with 1 entries (1 files):
- ijms-2766884-supplementary.pdf
